# Supplementary material for: MicroRNA Biomarkers as Promising Tools for Early Colorectal Cancer Screening—A Comprehensive Review
Source: Int J Mol Sci. 2023 Jul 3;24(13):11023. doi: 10.3390/ijms241311023 (PMC10341417; doi:10.3390/ijms241311023)
Supplement: Supplementary file 1 [file ijms-24-11023-s001.zip]

Archive with 1 entries (1 files):
- ijms-2469340-supplementary.pdf
